# Supplementary material for: Structural and Functional Characterization of Conotoxins from Conus achatinus Targeting NMDAR
Source: Mar Drugs. 2020 Feb 26;18(3):135. doi: 10.3390/md18030135 (PMC7143421; doi:10.3390/md18030135)
Supplement: Supplementary file 1 [file marinedrugs-18-00135-s001.zip]

Archive with 4 entries (3 files):
- Supplemental files/
- Supplemental files/Supplemental Figures.docx
- Supplemental files/Supplemental MS data.docx
- Supplemental files/Supplemental table.docx
